# Supplementary material for: Laparoscopic versus Open Surgery for Gastric Cancer in Western Countries: A Systematic Review and Meta-Analysis of Short- and Long-Term Outcomes
Source: J Clin Med. 2022 Jun 22;11(13):3590. doi: 10.3390/jcm11133590 (PMC9267365; doi:10.3390/jcm11133590)
Supplement: Supplementary file 1 [file jcm-11-03590-s001.zip]

Archive with 1 entries (1 files):
- jcm-1737435-supplementary.pdf
